# Supplementary material for: Primary Healthcare Nurses’ Views on Digital Healthcare Communication and Continuity of Care: A Deductive and Inductive Content Analysis
Source: Nurs Rep. 2022 Dec 2;12(4):945–57. doi: 10.3390/nursrep12040091 (PMC9788199; doi:10.3390/nursrep12040091)
Supplement: Supplementary file 1 [file nursrep-12-00091-s001.zip]

Archive with 1 entries (1 files):
- nursrep-2042916-supplementary.pdf
